# Supplementary material for: A 3D Collagen-Based In Vitro Cancer Model Created Through Modular Tissue Engineering
Source: Cancers (Basel). 2026 Mar 13;18(6):935. doi: 10.3390/cancers18060935 (PMC13024935; doi:10.3390/cancers18060935)
Supplement: Supplementary file 1 [file cancers-18-00935-s001.zip]

Archive with 4 entries (3 files):
- Supplementary Tables 1-4.docx
- Supplementary Figure. Movie 1/
- Supplementary Figure. Movie 1/movie 1 Doxo assay (1).avi
- Supplementary Figure. Movie 1/Supplementary Fig Movie 1.pdf
